# Supplementary material for: Evidencing New Roles for the Glycosyl-Transferase Cps1 in the Phytopathogenic Fungus Botrytis cinerea
Source: J Fungi (Basel). 2022 Aug 24;8(9):899. doi: 10.3390/jof8090899 (PMC9500679; doi:10.3390/jof8090899)
Supplement: Supplementary file 1 [file jof-08-00899-s001.zip]

Archive with 11 entries (11 files):
- Supp finale/Figure S1 evolution.tif
- Supp finale/Figure S2 evolution.tif
- Supp finale/Figure S3 Molecular cloning steps .tif
- Supp finale/Figure S4 - GFP fusion.tif
- Supp finale/Figure S5 - germination rate.tif
- Supp finale/figure S6 - tests et dosages paroi.tif
- Supp finale/Figure S7 secretome activity.tif
- Supp finale/Table S2.xlsx
- Supp finale/Table_S3.xlsx
- Supp finale/TableS1.xlsx
- Supp finale/text.pdf
