# Supplementary material for: Evidencing New Roles for the Glycosyl-Transferase Cps1 in the Phytopathogenic Fungus Botrytis cinerea
Source: J Fungi (Basel). 2022 Aug 24;8(9):899. doi: 10.3390/jof8090899 (PMC9500679; doi:10.3390/jof8090899)
Supplement: Supplementary file 1 [file jof-08-00899-s001.zip › Supp finale/Table S2.xlsx]

## Sheet: FungiCPS
Table S2. Account of Cps1-like proteins in the species included in this study
Taxonomy	Species	Abbreviation	All CPS1-like	Cps1 subfamily	Cps2 subfamily	Undefined
Mycota - Microsporidia
Microsporidia;	Encephalitozoon cuniculi		0
Microsporidia;	Encephalitozoon intestinalis		0
Microsporidia;	Nematocida parisii		0
Microsporidia;	Nosema ceranae		0
Mycota - Mucoromycota
Mucoromycotina; Endogonales;	Bifiguratus adelaidae str. AZ0501		1
Mucoromycotina; Glomerales;	Rhizophagus clarus str. HR1		0
Mucoromycotina; Glomerales;	Rhizophagus irregularis str. A4,DAOM197198w,C2,A5,A1,		0
Mucoromycotina; Mortierellales	Linnemannia elongata AG-77		2
Mucoromycotina; Mortierellales	Lobosporangium transversale str. NRRL 3116		2
Mucoromycotina; Mortierellales	Podila verticillata NRRL 6337		1
Mucoromycotina; Mucorales; Cunninghamellaceae	Absidia glauca		4
Mucoromycotina; Mucorales; Cunninghamellaceae	Absidia repens str. NRRL 1336		4
Mucoromycotina; Mucorales; Cunninghamellaceae	Hesseltinella vesiculosa str. NRRL 3301		2
Mucoromycotina; Mucorales; Choanephoraceae	Choanephora cucurbitarum str. KUS-F28377		1
Mucoromycotina; Mucorales; Lichtheimiaceae	Lichtheimia corymbifera JMRC:FSU:9682		3
Mucoromycotina; Mucorales; Lichtheimiaceae	Lichtheimia ramosa str. JMRC:FSU:6197		3
Mucoromycotina; Mucorales; Mucoraceae	Mucor ambiguus str. NBRC 6742		1
Mucoromycotina; Mucorales; Mucoraceae	Mucor circinelloides f. circinelloides 1006PhL		1
Mucoromycotina; Mucorales; Mucoraceae	Mucor lusitanicus CBS 277.49	Muclus	1
Mucoromycotina; Mucorales; Rhizopodaceae	Rhizopus delemar RA 99-880	Rhidel	2
Mucoromycotina; Mucorales; Rhizopodaceae	Rhizopus microsporus str. ATCC 11559		1
Mucoromycotina; Mucorales; Rhizopodaceae	Rhizopus microsporus ATCC 52813		1
Mucoromycotina; Mucorales; Rhizopodaceae	Rhizopus microsporus str. ATCC 62417		2
Mucoromycotina; Mucorales; Rhizopodaceae	Rhizopus microsporus str. CBS-344.29		2
Mucoromycotina; Mucorales; Rhizopodaceae	Rhizopus microsporus var. microsporus str. ATCC 52814		1
Mucoromycotina; Mucorales; Phycomycetaceae	Phycomyces blakesleeanus	Phybla	2
Mucoromycotina; Mucorales; Syncephalastraceae	Syncephalastrum racemosum str. NRRL 2496		3
Mycota - Blastocladiomycota
Blastocladiomycota; Blastocladiomycetes; Blastocladiales	Allomyces macrogynus ATCC 38327		0
Blastocladiomycota; Blastocladiomycetes; Blastocladiales	Catenaria anguillulae PL171		0
Mycota - Chytridiomycota
Chytridiomycota; Chytridiomycetes; Chytridiales	Rhizoclosmatium globosum		0
Chytridiomycota; Chytridiomycetes; Rhizophydiales	Batrachochytrium dendrobatidis JAM81	Batden	1
Chytridiomycota; Chytridiomycetes; Rhizophydiales	Batrachochytrium dendrobatidis JEL423		0
Chytridiomycota; Chytridiomycetes; Rhizophydiales	Batrachochytrium salamandrivorans str. BS		2
Chytridiomycota; Chytridiomycetes; Monoblepharidales	Gonapodya prolifera JEL478		0
Chytridiomycota; Chytridiomycetes; Neocallimastigales	Anaeromyces robustus str. S4		0
Chytridiomycota; Chytridiomycetes; Neocallimastigales	Neocallimastix californiae str. G1		0
Chytridiomycota; Chytridiomycetes; Neocallimastigales	Piromyces finnis		0
Chytridiomycota; Chytridiomycetes; Neocallimastigales	Piromyces sp. E2		0
Chytridiomycota; Chytridiomycetes; Spizellomycetales	Spizellomyces punctatus DAOM BR117	Spipun	1
Mycota - Cryptomycota
Cryptomycota; Paramicrosporidium	Paramicrosporidium saccamoebae str. KSL3		0
Cryptomycota; Rozella	Rozella allomycis CSF55		0
Mycota - Zoopagomycota
Zoopagomycota; Entomophthoromycotina;	Basidiobolus meristosporus CBS 931.73		6
Zoopagomycota; Entomophthoromycotina;	Conidiobolus coronatus NRRL 28638		0
Mycota - Ascomycota
Dikaria; Ascomycota; Taphrinomycotina; Neolectomycetes	Neolecta irregularis DAH-3		0
Dikaria; Ascomycota; Taphrinomycotina; Pneumocystidomycetes	Pneumocystis carinii B80		0
Dikaria; Ascomycota; Taphrinomycotina; Taphrinomycetes	Protomyces lactucaedebilis str. 12-1054		0
Dikaria; Ascomycota; Taphrinomycotina; Taphrinomycotina incertae sedis	Saitoella complicata NRRL Y-17804		0
Dikaria; Ascomycota; Taphrinomycotina; Schizosaccharomycetes	Schizosaccharomyces pombe		0
Dikaria; Ascomycota; saccharomyceta; Pezizomycotina; Orbiliomycetes	Dactylellina haptotyla CBS 200.50 (Monacrosporium haptotylum)	Dachap	1
Dikaria; Ascomycota; saccharomyceta; Pezizomycotina; Orbiliomycetes	Arthrobotrys oligospora ATCC 24927 (Orbilia oligospora)	Artoli	1
Dikaria; Ascomycota; saccharomyceta; Pezizomycotina; Orbiliomycetes	Drechslerella stenobrocha 248		0
Dikaria; Ascomycota; saccharomyceta; Pezizomycotina; Pezizomycetes	Tuber magnatum		0
Dikaria; Ascomycota; saccharomyceta; Pezizomycotina; Pezizomycetes	Tuber melanosporum		0
Dikaria; Ascomycota; saccharomyceta; Pezizomycotina; Pezizomycetes	Ascodesmis nigricans CBS 389.68		0
Dikaria; Ascomycota; saccharomyceta; Pezizomycotina; Pezizomycetes	Morchella conica CCBAS932		0
Dikaria; Ascomycota; saccharomyceta; Pezizomycotina; Pezizomycetes	Ascobolus immersus RN42		0
Dikaria; Ascomycota; saccharomyceta; Pezizomycotina; Pezizomycetes	Choiromyces venosus 120613-1		0
Dikaria; Ascomycota; saccharomyceta; Pezizomycotina; Pezizomycetes	Terezia boudieri ATCC MYA-4762		0
Dikaria; Ascomycota; saccharomyceta; Pezizomycotina; Pezizomycetes	Tuber borchii Tbo3840		0
Dikaria; Ascomycota; saccharomyceta; Pezizomycotina; Pezizomycetes	Sphaerosporella brunnea Sb_GMNB300		0
Dikaria; Ascomycota; saccharomyceta; Pezizomycotina; leotiomyceta; Dothideomycetes; Capnodiales/Mycosphaerellales	Pseudocercospora fijiensis CIRAD86 (Mycosphaerella fijiensis)	Psefij	3	1	2
Dikaria; Ascomycota; saccharomyceta; Pezizomycotina; leotiomyceta; Dothideomycetes; Capnodiales/Mycosphaerellales	Zymoseptoria tritici MG2	Zymtri	2	1	1
Dikaria; Ascomycota; saccharomyceta; Pezizomycotina; leotiomyceta; Dothideomycetes; Pleosporales	Phaeosphaeria nodorum SN15	Phanod	2	1	1
Dikaria; Ascomycota; saccharomyceta; Pezizomycotina; leotiomyceta; Dothideomycetes; Pleosporales	Pyrenophora tritici-repentis Pt-1C-BFP	Pyrtri	3	1	1	1
Dikaria; Ascomycota; saccharomyceta; Pezizomycotina; leotiomyceta; Dothideomycetes; Pleosporales	Pyrenophora teres	Pyrter	2	1	1
Dikaria; Ascomycota; saccharomyceta; Pezizomycotina; leotiomyceta; Dothideomycetes; Pleosporales	Leptosphaeria maculans	Lepmac	3	1	1	1
Dikaria; Ascomycota; saccharomyceta; Pezizomycotina; leotiomyceta; Eurotiomycetes; Chaetothyriales	Cladophialophora carrionii CBS 160.54	Clacar	2	1	1
Dikaria; Ascomycota; saccharomyceta; Pezizomycotina; leotiomyceta; Eurotiomycetes; Eurotiales	Aspergillus clavatus NRRL 1	Aspcla	2	1	1
Dikaria; Ascomycota; saccharomyceta; Pezizomycotina; leotiomyceta; Eurotiomycetes; Eurotiales	Aspergillus flavus NRRL3357	Aspfla	1	1
Dikaria; Ascomycota; saccharomyceta; Pezizomycotina; leotiomyceta; Eurotiomycetes; Eurotiales	Aspergillus fumigatus Af293	Aspfum	2	1	1
Dikaria; Ascomycota; saccharomyceta; Pezizomycotina; leotiomyceta; Eurotiomycetes; Eurotiales	Aspergillus nidulans	Aspnid	1	1
Dikaria; Ascomycota; saccharomyceta; Pezizomycotina; leotiomyceta; Eurotiomycetes; Eurotiales	Aspergillus niger	Aspnig	1	1
Dikaria; Ascomycota; saccharomyceta; Pezizomycotina; leotiomyceta; Eurotiomycetes; Eurotiales	Aspergillus oryzae RIB40	Aspory	1	1
Dikaria; Ascomycota; saccharomyceta; Pezizomycotina; leotiomyceta; Eurotiomycetes; Eurotiales	Aspergillus fischeri NRRL 181 (Neosartorya fischer)i	Aspfis	2	1	1
Dikaria; Ascomycota; saccharomyceta; Pezizomycotina; leotiomyceta; Eurotiomycetes; Eurotiales	Talaromyces marneffei ATCC 18224	Talmar	2	1	1
Dikaria; Ascomycota; saccharomyceta; Pezizomycotina; leotiomyceta; Eurotiomycetes; Eurotiales	Talaromyces stipitatus ATCC 10500	Talsti	2	1		1
Dikaria; Ascomycota; saccharomyceta; Pezizomycotina; leotiomyceta; Eurotiomycetes; Eurotiales	Aspergillus terreus NIH2624	Aspter	2	1	1
Dikaria; Ascomycota; saccharomyceta; Pezizomycotina; leotiomyceta; Eurotiomycetes; Onygenales	Uncinocarpus reesii	Uncree	2	1		1
Dikaria; Ascomycota; saccharomyceta; Pezizomycotina; leotiomyceta; Eurotiomycetes; Onygenales	Ajellomyces capsulatus NAm1 (Histoplasma capsulatum)	Ajecap	3	1		2
Dikaria; Ascomycota; saccharomyceta; Pezizomycotina; leotiomyceta; Lecanoromycetes	Lasallia pustulata (Umbilicaria pustulata)	Laspus	1	1
Dikaria; Ascomycota; saccharomyceta; Pezizomycotina; leotiomyceta; Lecanoromycetes	Letharia columbiana	Letcol	2	1	1
Dikaria; Ascomycota; saccharomyceta; Pezizomycotina; leotiomyceta; Leotiomycetes; Erysiphales	Blumeria graminis	Blugra	1	1
Dikaria; Ascomycota; saccharomyceta; Pezizomycotina; leotiomyceta; Leotiomycetes; Helotiales	Botrytis cinerea	Botcin	2	1	1
Dikaria; Ascomycota; saccharomyceta; Pezizomycotina; leotiomyceta; Leotiomycetes; Helotiales	Sclerotinia sclerotiorum	Sclscl	1	1
Dikaria; Ascomycota; saccharomyceta; Pezizomycotina; leotiomyceta; Sordariomycetes; Glomerellales	Colletotrichum higginsianum	Colhig	3	1	1	1
Dikaria; Ascomycota; saccharomyceta; Pezizomycotina; leotiomyceta; Sordariomycetes; Glomerellales	Colletotrichum graminicola (Glomerella graminicola)	Colgra	3	1	1	1
Dikaria; Ascomycota; saccharomyceta; Pezizomycotina; leotiomyceta; Sordariomycetes; Glomerellales	Verticillium alfalfae VaMs. 102	Veralf	2	1		1
Dikaria; Ascomycota; saccharomyceta; Pezizomycotina; leotiomyceta; Sordariomycetes; Hypocreales	Fusarium graminearum PH-1 (Gibberella zeae)	Fusgra	3	1	1	1
Dikaria; Ascomycota; saccharomyceta; Pezizomycotina; leotiomyceta; Sordariomycetes; Hypocreales	Fusarium oxysporum f. sp. lycopersici 4287	Fusoxy	2	1	1
Dikaria; Ascomycota; saccharomyceta; Pezizomycotina; leotiomyceta; Sordariomycetes; Hypocreales	Fusarium verticillioides (Gibberella moniliformis)	Fusver	3	1	1	1
Dikaria; Ascomycota; saccharomyceta; Pezizomycotina; leotiomyceta; Sordariomycetes; Hypocreales	Trichoderma reesei (Hypocrea jecorina)	Triree	1	1
Dikaria; Ascomycota; saccharomyceta; Pezizomycotina; leotiomyceta; Sordariomycetes; Hypocreales	Fusarium solani	Fussol	2	1	1
Dikaria; Ascomycota; saccharomyceta; Pezizomycotina; leotiomyceta; Sordariomycetes; Magnaporthales	Magnaporthe oryzae	Magory	1	1
Dikaria; Ascomycota; saccharomyceta; Pezizomycotina; leotiomyceta; Sordariomycetes; Ophiostomatales	Grosmannia clavigera kw1407	Grocla	2	1		1
Dikaria; Ascomycota; saccharomyceta; Pezizomycotina; leotiomyceta; Sordariomycetes; Sordariales	Chaetomium globosum CBS 148.51	Chaglo	2	1	1
Dikaria; Ascomycota; saccharomyceta; Pezizomycotina; leotiomyceta; Sordariomycetes; Sordariales	Podospora anserina S mat+	Podans	3	1	1	1
Dikaria; Ascomycota; saccharomyceta; Pezizomycotina; leotiomyceta; Sordariomycetes; Sordariales	Neurospora crassa	Neucra	2	1	1
Dikaria; Ascomycota; saccharomyceta; Pezizomycotina; leotiomyceta; Sordariomycetes; Sordariales	Sordaria macrospora k-hell	Sormac	2	1	1
Dikaria; Ascomycota; saccharomyceta; Pezizomycotina; leotiomyceta; Xylonomycetes	Xylona heveae TC161	Xylhev	2	1	1
Dikaria; Ascomycota; saccharomyceta; Saccharomycotina	Saccharomyces cerevisiae		0
Dikaria; Ascomycota; saccharomyceta; Saccharomycotina	Saccharomyces bayanus		0
Dikaria; Ascomycota; saccharomyceta; Saccharomycotina	Saccharomyces castellii		0
Dikaria; Ascomycota; saccharomyceta; Saccharomycotina	Lachancea kluyveri		0
Dikaria; Ascomycota; saccharomyceta; Saccharomycotina	Yarrowia lipolytica		0
Dikaria; Ascomycota; saccharomyceta; Saccharomycotina	Eremothecium gossypii		0
Dikaria; Ascomycota; saccharomyceta; Saccharomycotina	Candida albicans		0
Dikaria; Ascomycota; saccharomyceta; Saccharomycotina	Candida glabrata		0
Dikaria; Ascomycota; saccharomyceta; Saccharomycotina	Debaryomyces hansenii		0
Dikaria; Ascomycota; saccharomyceta; Saccharomycotina	Kluyveromyces lactis		0
Dikaria; Ascomycota; saccharomyceta; Saccharomycotina	Vanderwaltozyma polyspora		0
Mycota - Basidiomycota
Dikaria; Basidiomycota; Agaricomycotina; Agaricomycetes; Russulales	Heterobasidion annosum		1
Dikaria; Basidiomycota; Agaricomycotina; Agaricomycetes; Russulales	Stereum hirsutum		1
Dikaria; Basidiomycota; Agaricomycotina; Agaromycetes; Agaricales	Coprinopsis cinerea	Copcin	1
Dikaria; Basidiomycota; Agaricomycotina; Agaromycetes; Agaricales	Laccaria bicolor		1
Dikaria; Basidiomycota; Agaricomycotina; Agaromycetes; Agaricales	Schizophyllum commune		1
Dikaria; Basidiomycota; Agaricomycotina; Agaromycetes; Agaricales	Agaricus bisporus		1
Dikaria; Basidiomycota; Agaricomycotina; Agaromycetes; Agaricales	Pleurotus ostreatus		1
Dikaria; Basidiomycota; Agaricomycotina; Agaromycetes; Boletales	Serpula lacrymans		1
Dikaria; Basidiomycota; Agaricomycotina; Agaromycetes; Boletales	Coniophora puteana		1
Dikaria; Basidiomycota; Agaricomycotina; Agaromycetes; Corticiales	Phanerochaete chrysosporium		1
Dikaria; Basidiomycota; Agaricomycotina; Agaromycetes; Corticiales	Punctularia strigosozonata		1
Dikaria; Basidiomycota; Agaricomycotina; Agaromycetes; Polyporales	Ceriporiopsis subvermispora		1
Dikaria; Basidiomycota; Agaricomycotina; Agaromycetes; Polyporales	Postia placenta Mad-698-R		2
Dikaria; Basidiomycota; Agaricomycotina; Agaromycetes; Polyporales	Fomitopsis pinicola		1
Dikaria; Basidiomycota; Agaricomycotina; Agaromycetes; Polyporales	Ganoderma sp		1
Dikaria; Basidiomycota; Agaricomycotina; Agaromycetes; Polyporales	Trametes versicolor		1
Dikaria; Basidiomycota; Agaricomycotina; Agaromycetes; Polyporales	Wolfiporia cocos		1
Dikaria; Basidiomycota; Agaricomycotina; Agaromycetes; Gleophyllales	Gloeophyllum trabeum		1
Dikaria; Basidiomycota; Agaricomycotina; Agaromycetes; Gleophyllales	Neolentinus lepideus HHB14362 ss-1		1
Dikaria; Basidiomycota; Agaricomycotina; Agaromycetes; Hymenochaetales	Fomitiporia mediterranea MF3/22		0
Dikaria; Basidiomycota; Agaricomycotina; Agaromycetes; Hymenochaetales	Phellinus noxius		1
Dikaria; Basidiomycota; Agaricomycotina; Agaromycetes; Hymenochaetales	Schizopora paradoxa str. KUC8140		1
Dikaria; Basidiomycota; Agaricomycotina; Dacrymycetes; Dacrymycetales	Dacryopinax primogenitus str. DJM-731 SS1		1
Dikaria; Basidiomycota; Agaricomycotina; Tremellomycetes; Cystofilobasidiales	Xanthophyllomyces dendrorhous		1
Dikaria; Basidiomycota; Agaricomycotina; Tremellomycetes; Tremellales	Cryptococcus neoformans	Cryneo	1
Dikaria; Basidiomycota; Agaricomycotina; Tremellomycetes; Tremellales	Kwoniella bestiolae CBS 10118		1
Dikaria; Basidiomycota; Agaricomycotina; Tremellomycetes; Tremellales	Kwoniella mangroviensis CBS 8507		1
Dikaria; Basidiomycota; Agaricomycotina; Tremellomycetes; Tremellales	Tremella mesenterica DSM 1558		0
Dikaria; Basidiomycota; Agaricomycotina; Tremellomycetes; Trichosporonales	Trichosporon asahii var. asahii CBS 2479		1
Dikaria; Basidiomycota; Pucciniomycotina; Microbotryomycetes	Sporobolomyces roseus		1
Dikaria; Basidiomycota; Pucciniomycotina; Microbotryomycetes	Rhodotorula graminis WP1		0
Dikaria; Basidiomycota; Pucciniomycotina; Pucciniomycetes; Pucciniales	Melampsora laricis-populina	Mellar	1
Dikaria; Basidiomycota; Pucciniomycotina; Pucciniomycetes; Pucciniales	Puccinia graminis Ug99		0
Dikaria; Basidiomycota; Pucciniomycotina; Pucciniomycetes; Pucciniales	Puccinia triticina		0
Dikaria; Basidiomycota; Ustilaginomycotina; Exobasidiomycetes	Jaminaea rosea str. MCA 5214		0
Dikaria; Basidiomycota; Ustilaginomycotina; Exobasidiomycetes	Pseudomicrostroma glucosiphilum str. MCA 4718		0
Dikaria; Basidiomycota; Ustilaginomycotina; Exobasidiomycetes	Tilletiaria anomala UBC 951		1
Dikaria; Basidiomycota; Ustilaginomycotina; Exobasidiomycetes	Ceraceosorus guamensis str. MCA 4658		1
Dikaria; Basidiomycota; Ustilaginomycotina; Exobasidiomycetes	Acaromyces ingoldii str. MCA 4198		1
Dikaria; Basidiomycota; Ustilaginomycotina; Exobasidiomycetes	Meira miltonrushii str. MCA 3882		1
Dikaria; Basidiomycota; Ustilaginomycotina; Exobasidiomycetes	Tilletiopsis washingtonensis str. MCA 4186	Tilwas	1
Dikaria; Basidiomycota; Ustilaginomycotina; Exobasidiomycetes	Malassezia globosa		0
Dikaria; Basidiomycota; Ustilaginomycotina; Ustilaginomycetes	Ustilago maydis		0
Dikaria; Basidiomycota; Ustilaginomycotina; Ustilaginomycetes	Kalmanozyma brasiliensis GHG001		0
Dikaria; Basidiomycota; Ustilaginomycotina; Ustilaginomycetes	Pseudozyma hubeiensis SY62		0
Dikaria; Basidiomycota; Ustilaginomycotina; Ustilaginomycetes	Testicularia cyperi str. MCA 3645		0
Dikaria; Basidiomycota; Ustilaginomycotina; Ustilaginomycetes	Violaceomyces palustris str. SA 807		1
			166	39	26	13
