# Supplementary material for: Evidencing New Roles for the Glycosyl-Transferase Cps1 in the Phytopathogenic Fungus Botrytis cinerea
Source: J Fungi (Basel). 2022 Aug 24;8(9):899. doi: 10.3390/jof8090899 (PMC9500679; doi:10.3390/jof8090899)
Supplement: Supplementary file 1 [file jof-08-00899-s001.zip › Supp finale/Table_S3.xlsx]

## Sheet: Feuille 1
Accession	# Peptides	# Unique Peptides	R1 Abundance Ratio Mutant / WT	R2 Aundance Ratio Mutant / WT	R3 Aundance Ratio Mutant / WT	R4 Abundance Ratio Mutant / WT	Frequence	Abundance Ratio Mutant / WT	Abundance Ratio Variability [%]: Mutant / WT	Usual Name	Proposed Classification	Signal Peptide	Membrane Domain	GPI Protein	Apoplast-P	Effector-P	CAZy	DeepLoc	InterPro domain	KEGG Pathway	Brite	BlastP	EC number	Enz. Family	Enz. Class	Enz. Activity	Enz. Substrate	Références
Bcin07g04770	4	4	21.237	25.901	22.691	29.718	x4	24.243	14.26		Cell adhesion	Yes			Yes			Extracellular	IPR018871﻿, GLEYA_adhesin_domain IPR037524﻿, PA14/GLEYA	None	None	Hypothetical protein	None	/	/	/	/
Bcin16g02020	10	10	2.658	0.214	2.65	4.809	x3	2.654	60.28	BcactA	Cytoskeleton							Cytoplasm	IPR004000: Actin-related protein	None actin, other eukaryote	Actins		0	0	0	0	0	0
Bcin13g04410	4	4	6.862	3.738	7.795	25.722	x4	7.314	41.13		DNA / RNA							Nucleus	IPR000164: Histone H3/CENP-A			Histone H3 Parastagonospora nodorum Cover 100% / Id. 100% / E 2e-101	0	/	/	/	/	0
Bcin12g04380	2	2	379.033	82.759	209.877	179.946	x4	194.336	48.49		DNA / RNA							Cytoplasm	IPR015688: Elongation Factor 3	None elongation factor 3	Elongation factors		None	0	0	0	0	0
Bcin02g06790	2	2	12.577	0.737	8.697	54.382	x3	10.458	83.92		DNA / RNA							Nucleus	IPR000558: Histone H2B	histone H2B			0	0	0	0	0	0
Bcin03g07320	2	2	16.022	4.657	4.897	29.58	x4	8.857	95.12		DNA / RNA	Yes			Yes			Extracellular	IPR001568: Ribonuclease T2-like	Ribonuclease T2			0	0	0	0	0	0
Bcin01g06320	2	2	8.97	13.179	4.759	3.608	x4	6.534	60.83	Bcpol30	DNA / RNA							Cytoplasm	IPR000730: Proliferating cell nuclear antigen, PCNA	DNA replication Base excision repair			None	0	0	0	0	0
Bcin07g06590	8	8	6.092	6.597	3.913	4.461	x4	5.213	30.98		DNA / RNA	Yes	1		Yes			Extracellular	IPR003154: S1/P1 nuclease IPR008947: Phospholipase	/	DNA repair function		EC:3.1.30.1	Hydrolases	Acting on ester bonds	Aspergillus nuclease S1	DNA / RNA	0
Bcin09g05760	8	8	33.965	1.439	34.621	30.708	x3	32.296	9.17	Bcef1a	DNA / RNA (Transport)							Cytoplasm	IPR000795: Elongation factor, GTP-binding domain	RNA transport elongation factor 1-alpha	mRNA, tRNA biogenesis Elongation factors		None	0	0	0	0	0
Bcin03g02970	6	6	7.508	25.821	7.611	15.579	x4	10.889	54.94	Bccda3	FCWE Chitin metabolism	Yes			Yes		CBM18,CE4,CBM18,CBM18	Extracellular	IPR001002: Chitin-binding, type 1	None			EC 3.5.1.104	Hydrolases	Acting on carbon-nitrogen bonds, other than peptide bonds	Chitin deacetylase	0	0
Bcin03g05710	8	8	7.201	44.334	2.241	14.955	x4	10.378	90.82	Bccda1	FCWE Chitin metabolism	Yes	1		Yes		CBM18,CBM18,CBM18,CE4	Extracellular	IPR001002: Chitin-binding, type 1	None			EC 3.5.1.104	Hydrolases	Acting on carbon-nitrogen bonds, other than peptide bonds	Chitin deacetylase	0	0
Bcin09g00620	21	21	4.549	5.181	4.953	2.632	x4	4.747	10.02	Bccda4	FCWE Chitin metabolism	Yes			Yes			Extracellular	IPR002509: Polysaccharide deacetylase	None			EC 3.5.1.104	Hydrolases	Acting on carbon-nitrogen bonds, other than peptide bonds	Chitin deacetylase	0	0
Bcin16g01590	13	13	24.678	33.264	8.911	8.616	x4	14.829	80.29		FCWE Chitin metabolism Chtinase	Yes		Yes	Yes		GH18, CBM1	Extracellular	IPR000254: Cellulose-binding domain, fungal				0	0	0	0	0	0
Bcin01g01760	4	4	6.568	2.705	27.186	9.506	x4	7.902	63.8		FCWE Chitin metabolism Chtinase	Yes		Yes	Yes		GH18	Cell Membrane	IPR013781: Glycoside hydrolase, catalytic domain	Amino sugar and nucleotide sugar metabolism			EC:3.2.1.14	Hydrolases	Glycosylases	Chitinase	chitin and chitodextrins	0
Bcin15g03070	11	11	7.787	8.694	10.48	9.965	x4	9.308	14.57		FCWE Crosslinking	Yes	1	Yes	Yes		GH16	Cell Membrane	IPR000757: Glycoside hydrolase, family 16	None			EC 2.4.1.207	Transferases	Glycosyltransferases	Endo-xyloglucan transferase	XyG backbone	0
Bcin04g06150	15	15	6.046	4.764	2.691	7.461	x4	5.367	38.31		FCWE Crosslinking	Yes			Yes		GH76	Extracellular	IPR005198: Glycoside hydrolase, family 76	None		Putative mannan endo-1,6-alpha-mannosidase C1198.07c S. pombe Cover 64% / Id. 25% / E 1e-11	0	0	0	0	0	Alpha-1,6-mannanase Dfg5/Dcw1 Patel and Free, 2019
Bcin01g06010	10	10	4.245	2.786	1.229	3.159	x3	2.966	36.77	Bccrh1	FCWE Crosslinking CDIP	Yes		Yes	Yes		GH16	Cell Membrane	IPR000757: Glycoside hydrolase, family 16	None			EC 3.2.1.73	Hydrolases	Glycosylases	Beta-glucanase	Beta 1,3-Glucan	0
Bcin01g03210	3	3	5.609	9.788	18.258	5.08	x4	7.41	47.11		FCWE Glucan (alpha-1,3) metabolism	Yes		Yes	Yes		GH71	Extracellular	IPR005197: Glycoside hydrolase, family 71				0	0	0	0	0	0
Bcin06g07590	7	7	12.267	4.225	4.036	6.465	x4	5.226	34.45		FCWE Glucan (alpha-1,3) metabolism	Yes	1		Yes		GH71, CBM24	Extracellular	IPR005197: Glycoside hydrolase, family 71				0	0	0	0	0	0
Bcin04g00420	7	7	5.864	4.931	4.479	2.794	x4	4.7	22.01		FCWE Glucan (alpha-1,3) metabolism	Yes		Yes	Yes		GH71, CBM24	Extracellular	IPR005197: Glycoside hydrolase, family 71				0	0	0	0	0	0
Bcin02g06910	5	5	165.894	73.866	32.885	47.07	x4	58.965	51.52		FCWE Glucan (beta-1,3) metabolism	Yes		Yes	Yes		GH17	Extracellular	IPR000490: Glycoside hydrolase, family 17	None			None	0	0	0	0	0
Bcin10g00310	17	17	6.013	5.578	2.126	5.509	x4	5.543	6.74		FCWE Glucan (beta-1,3) metabolism	Yes	1	Yes	Yes		GH55	Cell Membrane	IPR012334: Pectin lyase fold	Starch and sucrose metabolism	None		EC:3.2.1.58	Hydrolases	Glycosylases	glucan 1,3-beta-glucosidase	oligosaccharides	0
Bcin15g05080	3	3	4.612	4.274	1.14	8.224	x3	4.44	57.97	Bcgas5	FCWE Glucan (beta-1,3) metabolism	Yes	1	Yes	Yes		GH72	Cell Membrane	0				0	0	0	0	0	0
Bcin08g00910	12	12	3.719	4.114	4.022	3.39	x4	3.867	7.7	Bcbgl2	FCWE Glucan (beta-1,3) metabolism	Yes		Yes	Yes		GH17	Extracellular	IPR000490: Glycoside hydrolase, family 17	glucan 1,3-beta-glucosidase Starch and sucrose metabolism			EC 3.2.1.58	Hydrolases	Glycosylases	Exo-1,3-beta-glucanase	Beta 1,3-Glucan	0
Bcin03g03840	6	6	2.454	3.736	2.624	2.429	x4	2.538	5.7		FCWE Glucan (beta-1,3) metabolism		1	Yes			GH17	Cell Membrane	IPR000490: Glycoside hydrolase, family 17	None	None	endo-beta-13-glucanase Rutstroemia Id: 71% / Cover 99% / E 0.0	None	0	0	0	0	0
Bcin13g03010	2	2	7.376	5.827	3.008	3.985	x4	4.818	43.36		FCWE Glucan (beta) metabolism		1	Yes			GH5	Nucleus	IPR001547: Glycoside hydrolase, family 5				0	0	0	0	0	0
Bcin06g04830	5	5	3.922	3.186	2.122	1.906	x3	2.6	36.48		FCWE Glucan (beta) metabolism	Yes		Yes	Yes		GH5	Extracellular	IPR001547: Glycoside hydrolase, family 5				0	0	0	0	0	0
Bcin01g03820	3	3	46.455	28.661	60.703	82.439	x4	53.103	44.73	Bcscw11	FCWE Glucan metabolism	Yes		Yes	Yes		GH17	Extracellular	IPR013781: Glycoside hydrolase, catalytic domain	None			None	0	0	0	0	0
Bcin05g01660	13	13	7.084	13.362	3.916	6.107	x4	6.577	35.7		FCWE Glucan metabolism	Yes		Yes	Yes		GH5	Extracellular	IPR001547: Glycoside hydrolase, family 5	Starch and sucrose metabolism			EC 3.2.1.58	Hydrolases	Glycosylases	Exo-1,3-beta-glucanase	Beta 1,3-Glucan	0
Bcin02g04090	5	5	17.677	15.28	4.311	1.688	x3	8.116	124.15		FCWE Glycoprotein	Yes		Yes	Yes		GH16	Extracellular	IPR013320﻿, ConA-like_dom_sf IPR000757﻿, GH16	None	None	Concanavalin A-like lectin glucanase Rutstroemia sp. Cover 99% / Id. 75% / E 5e-170	None	/	/	/	/
Bcin10g02180	3	3	0.049	0.023	0.02	0.014	x4	0.022	45.35	BcCfem1	FCWE Glycoprotein		1	Yes	Yes			Extracellular	IPR008427: Extracellular membrane protein, CFEM domain	None		GPI-anchored CFEM domain protein ARB_02741 Trichophyton mentagrophytes Cover 94% / Id. 28% / E 8e-08	0	0	0	0	0	0
Bcin11g03520	2	2	14.5	3.293	21.301	47.706	x4	17.574	75.96		Metabolism							Cytoplasm	IPR002133: S-adenosylmethionine synthetase	Multiple pathways			EC:2.5.1.6	Transferases	Transferring alkyl or aryl groups, other than methyl groups	S-adenosylmethionine synthetase	L-methionine	0
Bcin09g05740	7	7	3.212	5.733	7.543	4.845	x4	5.27	35.47		Metabolism	Yes			Yes			Extracellular	IPR011118: Tannase/feruloyl esterase	None	Unclassified: metabolism		EC:3.1.1.73	Hydrolases	Carboxylic-ester hydrolases	feruloyl esterase	feruloyl-polysaccharide	0
Bcin12g03520	17	17	4.9	4.31	3.878	6.294	x4	4.595	16.49		Metabolism	Yes			Yes			Extracellular	IPR011042: Six-bladed beta-propeller	none		Putative hetero-Diels-Alderase asR5 Acremonium strictum Cover 88% / Id. 27% / E 1 e-25	None	None	None	None	None	0
Bcin09g00770	10	10	6.973	5.092	3.735	2.35	x4	4.361	46.62		Metabolism	Yes			Yes			Mitochondria	IPR011042: Six-bladed beta-propeller, TolB-like	Pentose phosphate pathway Ascorbate and aldarate metabolism			EC:3.1.1.17	Hydrolases	Carboxylic-ester hydrolases	gluconolactonase	D-glucono-1,5-lactone	0
Bcin04g06570	3	3	7.484	2.279	5.355	1.05	x3	3.494	91.34	Bcmet6	Metabolism							Cytoplasm	IPR002629: Cobalamin-independent methionine synthase MetE, C-terminal/archaeal	5-methyltetrahydropteroyltriglutamate--homocysteine methyltransferase Multiple pathways			0	0	0	0	0	0
Bcin03g03360	14	14	4.762	1.129	5.817	2.462	x3	3.424	78.65		Metabolism							Cytoplasm	IPR001585: Transaldolase	transaldolase Multiple pathways			0	0	0	0	0	0
Bcin14g03170	2	2	2.585	0.261	3.038	3.998	x3	2.802	37.88		Metabolism	Yes			Yes			Extracellular	IPR006992: Amidohydrolase 2	None		O-pyrocatechuate decarboxylase (EC:4.1.1.46)	None ?	None	None	None	None	0
Bcin03g09210	9	9	2.77	3.561	2.543	1.294	x3	2.654	28.58		Metabolism				Yes			Extracellular	IPR011045: Nitrous oxide reductase IPR019405: Lactonase, 7-bladed beta propeller			Probable 6-phosphogluconolactonase Trichophyton mentagrophytes Cover 94% / Id. 27% / E 1 e-36	0	0	0	0	0	0
Bcin01g04530	3	3	5.155	0.162	0.479	0.382	x3	0.428	76.87		Metabolism	Yes			Yes			Extracellular	IPR000073: Alpha/beta hydrolase fold-1	none			None	None	None	None	None	0
Bcin15g02080	3	3	34.58	1.123	13.849	16.884	x3	15.292	76.41	Bcatp2	Metabolism (energy)							Mitochondria	IPR000194: ATPase, F1/V1/A1 complex, alpha/beta subunit, nucleotide-binding domain	Oxidative phosphorylation			EC:7.1.2.2	Translocases	Catalysing the translocation of hydrons	F-type H+-transporting ATPase subunit beta	H+	0
Bcin09g00450	5	5	9.864	6.456	9.574	9.681	x4	9.627	2.23		Metabolism (lipid)	Yes						Extracellular	IPR029058﻿: AB_hydrolase IPR002018﻿: CarbesteraseB	None	None	Carboxylesterase type B protein Rutstroemia sp. Cover 98% / Id. 65% / E 0.0	EC:3.1.1.-	Hydrolases	Carboxylic ester hydrolase	/	/
Bcin13g03410	16	16	3.48	8.088	10.285	12.928	x4	9.121	40.41		Metabolism (lipid)	Yes			Yes			Extracellular	IPR029058: Alpha/Beta hydrolase fold	None		Probable 1-alkyl-2-acetylglycerophosphocholine esterase Arthroderma benhamiae Cover 97% / Id: 31% / E 3e-42	None	None	None	None	None	0
Bcin16g02490	8	8	11.245	4.768	7.009	5.709	x4	6.326	26.26		Metabolism (lipid)	Yes			Yes			Extracellular	IPR000073: Alpha/beta hydrolase fold-1	None		Probable secreted lipase ARB_00047 Arthroderma benhamiae Cover 87% / Id. 39% / E 1e-77	None	None	None	None	None	0
Bcin15g05510	5	5	6.607	5.075	2.646	2.528	x4	3.664	51.52		Metabolism (lipid)	Yes			Yes			Extracellular	IPR002018: Carboxylesterase, type B	None		Lipase 2 Geotrichum candidum Cover 69% - Id: 33% - E 7 e-43	None	None	None	None	None	0
Bcin01g07230	7	7	0.683	0.334	0.273	0.227	x3	0.302	32.19	BcCFEM1	Metabolism (lipid)	Yes			Yes			Cell Membrane	IPR006823: Neutral/alkaline nonlysosomal ceramidase				0	0	0	0	0	0
Bcin16g02130	6	6	0.307	0.221	0.169	0.338	x4	0.26	30.42	Bccp6	Metabolism (lipid)	Yes			Yes			Extracellular	IPR002018: Carboxylesterase, type B	None		Carboxylesterase patB Penicillium expansum Cover 75% / Id: 29% / E 1e-48	None	None	None	None	None	0
Bcin07g04350	9	9	0.19	0.447	0.078	0.231	x4	0.21	46.98	BcLCC9 Laccase	Metabolism (lipid)	Yes			Yes		GH92	Extracellular	IPR004843: Calcineurin-like phosphoesterase domain, apaH type	Sphingolipid metabolism			EC 3.1.4.12	Hydrolases	Phosphoric-diester hydrolases	Sphingomyelin phosphodiesterase	sphingomyelin	0
Bcin02g07620	3	3	3.836	2.812	5.105	1.878	x3	3.284	44.2		Metabolism (lipids / Sterol)	Yes	1		Yes			Extracellular	IPR000997: Cholinesterase				0	0	0	0	0	0
Bcin07g04290	7	7	11.01	20.495	6.452	11.846	x4	11.42	35.02	Bchap1	Metabolism (Phosphate)		1					Vacuole (Membrane)	IPR000560: Histidine phosphatase superfamily, clade-2	None	None	histidine acid phosphatase Rutstroemia Id: 77% / Cover 99% / E 0.0	None	0	0	0	0	0
Bcin14g00760	6	6	3.865	6.354	3.595	6.372	x4	4.956	41.27		Metabolism (Phosphate)	Yes			Yes			Extracellular	IPR002828: phosphatase/nucleotidase IPR030043: Acid phosphatase	none		Acid phosphatase Yarrowia lipolytica Cover 90% / Id:30% / E 4e-26	None	0	0	0	0	0
Bcin07g07080	9	9	9.375	23.857	8.376	12.028	x4	10.619	25.49	Bchap2	Metabolism (Phytase)	Yes		Yes	Yes			Extracellular	IPR016274: Histidine acid phosphatase, eukaryotic	Thiamine metabolism Riboflavin metabolism		3-phytase B Aspergillus awamori Cover 87% / Id. 31% / E 3e-45	EC:3.1.3.2	Hydrolases	Phosphoric-monoester hydrolases	acid phosphatase	phosphate monoester	0
Bcin16g02430	3	3	4.602	23.957	19.889	14.553	x4	17.013	42.79		Other CAZy	Yes			Yes		GHnc	Extracellular	None	none			none	none	none	none	none	0
Bcin09g01150	4	4	7.427	25.524	3.11	46.079	x4	13.768	120.68		Other CAZY	Yes			Yes		GH131,CBM1	Extracellular	IPR000254: Cellulose-binding domain, fungal	none			none	none	none	none	none	0
Bcin04g06250	7	7	0.338	0.393	0.242	0.281	x4	0.308	23.08		Other CAZy	Yes		Yes			GH13	Extracellular	IPR006047: Glycosyl hydrolase, family 13, catalytic domain	Starch and sucrose metabolism			EC:3.2.1.1	Hydrolases	Glycosylases	alpha-amylase	starch, glycogen and related polysaccharides	0
Bcin09g04570	17	17	0.314	0.27	0.193	0.03	x4	0.229	33.62		Other CAZy	Yes			Yes		AA3	Extracellular	IPR000172: Glucose-methanol-choline oxidoreductase, N-terminal	none			none	none	none	none	none	0
Bcin10g05630	28	28	0.154	0.081	0.178	0.091	x4	0.118	47.24		Other CAZy	Yes			Yes		GH79	Extracellular	IPR001764: Glycoside hydrolase, family 3, N-terminal	Cyanoamino acid metabolism Starch and sucrose metabolism			EC 3.2.1.21	Hydrolases	Glycosylases	Beta-glucosidase	Cellulose	0
Bcin07g04000	14	14	0.121	0.107	0.137	0.038	x4	0.114	17.4	Bcpgx1,PGX	Other CAZy	Yes			Yes		GH28	Extracellular	IPR005887: Alpha-1,2-mannosidase, putative	none			none	none	none	none	none	0
Bcin02g07080	23	21	0.07	0.105	0.076	0.051	x4	0.073	25.65		Other CAZY	Yes					AA3	Extracellular	0	Glycine, serine and threonine metabolism			EC:1.1.99.1	Oxidoreductases	Acting on the CH-OH group of donors	choline dehydrogenase	choline	0
Bcin03g01540	44	44	0.031	0.014	0.034	0.013	x4	0.021	66.59		Other CAZy	Yes					AA3	Extracellular	IPR000172: Glucose-methanol-choline oxidoreductase, N-terminal	Glycine, serine and threonine metabolism			EC:1.1.99.1	Oxidoreductases	Acting on the CH-OH group of donors	choline dehydrogenase	choline	0
Bcin15g03080	5	5	9.772	13.264	22.64	11.478	x4	12.339	20.98	BccutA	Other CAZy Cuticle degradation	Yes			Yes		CE5	Extracellular	IPR000675: Cutinase	Unclassified: metabolism			EC:3.1.1.74	Hydrolases	Carboxylic-ester hydrolases	cutinase	Cutin	0
Bcin15g00130	2	2	8.288	6.128	0.723	10.99	x3	7.126	52.27		Other CAZy Cuticle degradation	Yes			Yes		CE5	Extracellular	IPR000675: Cutinase	Unclassified: metabolism			EC 3.1.1.72	Hydrolases	Carboxylic-ester hydrolases	Acetylxylan esterase	Xylan	0
Bcin12g03390	28	28	0.704	0.228	0.285	0.214	x3	0.255	23		Other CAZy Starch degradation	Yes		Yes	Yes		GH27,CBM35	Extracellular	IPR000165: Glucoamylase	Starch and sucrose metabolism			EC 3.2.1.3	Hydrolases	Glycosylases	glucoamylase	Starch	0
Bcin02g01420	16	16	0.419	0.279	0.609	0.085	x3	0.342	49.21		Other CAZy Starch degradation	Yes		Yes	Yes		GH13	Extracellular	IPR006047: Glycosyl hydrolase, family 13, catalytic domain	Starch and sucrose metabolism			EC 3.2.1.1	Hydrolases	Glycosylases	Alpha-amylase	starch, glycogen and related polysaccharides	0
Bcin06g06040	12	12	7.131	7.434	4.592	8.984	x4	7.281	18.9	BcSUN1	Other CAZy Virulence factor	Yes		Yes	Yes		GH132	Extracellular	IPR005556: SUN	Unclassified: metabolism	Glycosylases		EC:3.2.1.-	Hydrolases	none	SUN family beta-glucosidase	Unknown	0
Bcin15g05580	15	15	53.734	29.818	63.314	41.146	x4	47.021	36.27		Oxidoreduction	Yes			Yes			Cytoplasm	IPR016166: FAD-binding IPR006094: FAD linked oxidase	None			EC 1.5.3.x	Oxidoreductases	Acting on the CH-NH group of donors	Putative isoamyl alcohol oxidase protein	0	0
Bcin14g05500	8	8	20.844	22.125	24.925	22.964	x4	22.54	6.97	Bcgod1	Oxidoreduction	Yes			Yes		AA3	Extracellular	IPR027424﻿: Glucose_Oxidase_domain_2 IPR012132﻿: GMC_OxRdtase	None	None	Glucose oxidase Sclerotinia borealis Cover 96% / Id. 81% / E 0.0	None	/	/	/	/
Bcin13g03680	14	14	18.085	8.939	6.421	11.068	x4	9.947	34.64	Bcprd11	Oxidoreduction	Yes			Yes			Extracellular	IPR002016: Haem peroxidase, plant/fungal/bacterial	none			EC 1.11.1.-	Oxidoreductases	Acting on a peroxide as acceptor	Peroxidase	0	0
Bcin06g01930	30	30	8.301	6.759	4.586	6.368	x4	6.561	21.9	Bcgo1	Oxidoreduction	Yes		Yes	Yes		CBM18,CBM18,CBM18,AA5	Extracellular	IPR001002: Chitin-binding, type 1 IPR009880: Glyoxal oxidase, N-terminal	None			EC 1.1.3.9	Oxidoreductases	Acting on the CH-OH group of donors	Galactose oxidase	0	0
Bcin03g07730	5	5	11.603	10.123	2.018	3.198	x4	5.69	105.6		Oxidoreduction	Yes			Yes			Extracellular	IPR002227: Tyrosinase copper-binding domain	Tyrosine metabolism			EC:1.14.18.1	Oxidoreductases	Acting on paired donors	tyrosinase	L-tyrosine	0
Bcin03g00380	8	8	4.131	4.986	4.015	4.857	x4	4.479	13.93		Oxidoreduction	Yes			Yes			Extracellular	IPR006094: FAD linked oxidase, N-terminal	none		FAD-dependent monooxygenase prx3 Penicillium roqueforti Cover 92% / Id: 35% / 7e-74	none	none	none	none	none	0
Bcin16g02850	9	9	3.709	3.608	3.632	6.422	x4	3.67	2.04		Oxidoreduction	Yes			Yes			Extracellular	IPR006094: FAD linked oxidase, N-terminal	none		FAD-linked oxidoreductase patO Penicillium expansum Cover 86% / Id: 40% / E 2e-122	0	0	0	0	0	0
Bcin02g00220	8	8	3.613	2.467	2.971	2.627	x4	2.793	13.37		Oxidoreduction				Yes			Extracellular	IPR006094: FAD linked oxidase, N-terminal			FAD-linked oxidoreductase ZEB1 Gibberella zeae Cover 92% / Id: 43% / E 7e-153	EC 1.5.3.x	Oxidoreductases	Acting on the CH-NH group of donors	Putative isoamyl alcohol oxidase protein	0	0
Bcin02g00280	16	16	3.608	2.67	2.02	2.191	x4	2.419	19.95		Oxidoreduction	Yes			Yes			Extracellular	IPR006094: FAD linked oxidase	None		FAD-linked oxidoreductase sor8 Trichoderma reesei Cover 93% / Id. 48% / E 4 e-169	None	None	None	None	None	0
Bcin12g01520	20	20	0.706	0.291	0.217	0.129	x3	0.251	59.58	BcGO2 glyoxal oxidase	Oxidoreduction	Yes			Yes		GH51	Extracellular	IPR009880: Glyoxal oxidase, N-terminal	none			EC 1.1.3.9	Oxidoreductases	Acting on the CH-OH group of donors	Galactose oxidase	0	0
Bcin13g02010	2	2	0.331	0.162	0.083	0.263	x4	0.206	48.06		Oxidoreduction			Yes	Yes			Cell Membrane	IPR008972: Cupredoxin	none			0	0	0	0	0	0
Bcin04g05580	3	3	0.045	0.081	0.044	0.027	x4	0.044	34.92		Oxidoreduction	Yes			Yes		CE16	Extracellular	IPR015889: Intradiol ring-cleavage dioxygenase, core	none		Catechol 1,2-dioxygenase Pseudomonas sp. Cover 29% / Id:39% / E 4e-04	0	0	0	0	0	0
Bcin11g02170	8	8	0.003	0.003	0.021	0.002	x4	0.003	63.28		Oxidoreduction	Yes	1		Yes			Extracellular	IPR002227: Tyrosinase copper-binding domain	Tyrosine metabolism			EC:1.14.18.1	Oxidoreductases	Acting on paired donors	tyrosinase	L-tyrosine	0
Bcin02g07640	9	9	14.875	9.752	23.101	9.205	x4	12.044	34.89	Bclcc7	Oxidoreduction (Laccase)	Yes			Yes		AA1	Extracellular	IPR001117: Multicopper oxidase, type 1	none			EC 1.10.3.2	Oxidoreductases	Acting on diphenols and related substances as donors	Laccase	0	0
Bcin01g00800	15	15	11.356	17.81	4.85	7.852	x4	9.443	51.07	Bclcc8	Oxidoreduction (Laccase)	Yes			Yes		AA1	Extracellular	IPR001117: Multicopper oxidase, type 1	None			EC 1.10.3.2	Oxidoreductases	Acting on diphenols and related substances as donors	Laccase	0	0
Bcin01g07190	5	5	13.025	21.182	1.37	5.089	x3	8.141	106.12	Bclcc5	Oxidoreduction (Laccase)	Yes			Yes		AA1	Extracellular	IPR001117: Multicopper oxidase, type 1	none			EC 1.10.3.2	Oxidoreductases	Acting on diphenols and related substances as donors	Laccase	0	0
Bcin07g06780	13	13	0.189	0.446	1.387	0.133	x3	0.29	98.31		Oxidoreduction (Laccase)	Yes			Yes		AA3	Extracellular	IPR001117: Multicopper oxidase, type 1	none			EC 1.10.3.2	Oxidoreductases	Acting on diphenols and related substances as donors	Laccase	0	0
Bcin14g02510	12	12	0.07	0.049	0.05	0.021	x4	0.05	21.95	BcLCC2	Oxidoreduction (Laccase)	Yes			Yes		GH13	Extracellular	IPR001117: Multicopper oxidase, type 1	none			0	0	0	0	0	0
Bcin02g04290	11	11	7.602	16.899	6.508	6.322	x4	7.033	13.49		PCWDE	Yes			Yes		PL7	Extracellular	IPR014895﻿: Alginate_lyase_2 IPR013320﻿: ConA-like_dom_sf	None	None	Polysaccharide Lyase family 7 protein Sclerotinia borealis Cover 100% / Id. 79% / E 2e-152	EC:4.2.2.-	Lyases	/	/	/
Bcin10g01610	3	3	2.804	21.267	1.666	51.043	x3	7.722	188.16		PCWDE HP	Yes			Yes		GH43	Extracellular	IPR006710: Glycoside hydrolase, family 43	none			none	none	none	none	none	0
Bcin08g00060	14	14	8.918	8.12	3.341	4.068	x4	5.747	61.65		PCWDE HP				Yes		GH43	Extracellular	IPR006710: Glycoside hydrolase, family 43	none			EC 3.2.1.37	Hydrolases	Glycosylases	Xylan 1,4-beta-xylosidase	Hemicellulose	0
Bcin06g01600	5	5	5.081	3.413	3.084	0.944	x3	3.244	45.82		PCWDE HP	Yes			Yes		GH43,CBM35	Extracellular	IPR006710: Glycoside hydrolase, family 43	none			EC 3.2.1.37	Hydrolases	Glycosylases	Xylan 1,4-beta-xylosidase	Hemicellulose	0
Bcin13g03950	7	7	0.877	0.383	0.306	0.259	x3	0.342	32.46		PCWDE HP	Yes					GH54,CBM42	Extracellular	IPR007934: Alpha-L-arabinofuranosidase B	Amino sugar and nucleotide sugar metabolism			EC 3.2.1.55	Hydrolases	Glycosylases	?-Arabinofuranosidases	Side-chains/adducts	0
Bcin06g04500	16	16	0.305	0.407	0.274	0.208	x4	0.289	25.52		PCWDE HP	Yes			Yes		GH51	Extracellular	IPR001944: Glycoside hydrolase, family 35	none			EC 3.2.1.23	Hydrolases	Glycosylases	?-Galactosidases	Side-chains/adducts	0
Bcin12g00300	27	27	0.75	0.379	0.125	0.126	x3	0.218	106.91	Bclcc9	PCWDE HP	Yes			Yes		AA1	Extracellular	IPR001944: Glycoside hydrolase, family 35	None			EC 3.2.1.23	Hydrolases	Glycosylases	?-Galactosidases	Side-chains/adducts	0
Bcin08g00890	4	4	0.249	0.151	0.287	0.141	x4	0.194	44.95		PCWDE HP	Yes					GH51	Extracellular	None	Amino sugar and nucleotide sugar metabolism			EC 3.2.1.55	Hydrolases	Glycosylases	?-Arabinofuranosidases	Side-chains/adducts	0
Bcin04g06020	15	15	5.802	5.407	6.742	6.115	x4	5.956	8.81		PCWDE_HP	Yes			Yes		GH35	Extracellular	IPR001944: Glycoside hydrolase, family 35	none			none	none	none	none	none	0
Bcin01g06790	2	2	1.277	2.227	2.128	5.759	x3	2.177	32.35		PCWDE_HP	Yes			Yes		CE12	Extracellular	IPR001087: Lipase, GDSL	Unclassified: metabolism			EC:3.1.1.86	Hydrolases	Acting on ester bonds	rhamnogalacturonan acetylesterase	D-galacturonic acid in rhamnogalacturonan	0
Bcin09g06750	3	3	18.018	8.029	6.296	7.027	x4	7.511	17.11		PCWDE-Cellulose	Yes			Yes		AA9	Extracellular	IPR005103: Glycoside hydrolase, family 61	none			none	none	none	none	none	0
Bcin14g01700	2	2	1.498	6.515	3.349	4.655	x3	3.949	59.27		PCWDE-Cellulose	Yes			Yes		CBM1,GH6	Extracellular	IPR000254: Cellulose-binding domain, fungal	Starch and sucrose metabolism			EC:3.2.1.91	Hydrolases	Glycosylases	cellulose 1,4-beta-cellobiosidase	Cellulose	0
Bcin09g01110	9	9	4.054	3.23	2.298	2.638	x4	2.919	23.68		PCWDE-Cellulose	Yes			Yes		GH7,CBM1	Extracellular	IPR000254: Cellulose-binding domain, fungal	Starch and sucrose metabolism			EC:3.2.1.91	Hydrolases	Glycosylases	cellulose 1,4-beta-cellobiosidase; exoglucanase	cellulose	0
Bcin06g04820	2	2	0.917	29.759	2.669	3.316	x3	2.975	59.77		PCWDE-Hemicellulose				Yes			Mitochondria	IPR029058﻿: AB_hydrolase IPR043595﻿: FaeB/C/D	None	None	Carbohydrate esterase family 1 Coleophoma crateriformis Cover 91% / Id. 56% / E 2e-118	EC:3.1.1.73	Hydrolases		Feruloyl esterase	Hemicellulose
Bcin05g06020	11	11	2.812	2.217	2.235	3.448	x4	2.507	17.61	BcXyn10B	PCWDE-Hemicellulose	Yes			Yes		GH10,CBM1	Extracellular	IPR000254: Cellulose-binding domain, fungal	Unclassified: metabolism	endo-1,4-beta-xylanase		EC 3.2.1.8	Hydrolases	Glycosylases	Endo-1,4-beta-xylanase	Hemicellulose	0
Bcin01g08910	5	5	0.18	1.027	0.433	0.391	x3	0.412	48.27		PCWDE-Hemicellulose	Yes			Yes		CE16	Extracellular	IPR001087: Lipase, GDSL	none			none	none	none	none	none	0
Bcin01g08110	18	18	0.405	0.35	0.39	0.185	x4	0.37	10.54		PCWDE-Hemicellulose	Yes			Yes		GH27, CBM13	Extracellular	IPR000111: Glycoside hydrolase, clan GH-D	Galactose metabolism Glycerolipid metabolism Sphingolipid metabolism			EC:3.2.1.22	Hydrolases	Glycosylases	alpha-galactosidase	alpha-D-galactose	0
Bcin08g02120	10	10	0.103	0.078	0.061	0.062	x4	0.07	19.13	Bcspl1,B897	PCWDE-Hemicellulose	Yes			Yes		GH27,CBM35	Extracellular	IPR002241: Glycoside hydrolase, family 27	Galactose metabolism Glycerolipid metabolism Sphingolipid metabolism			EC:3.2.1.22	Hydrolases	Glycosylases	Alpha-galactosidase	alpha-D-galactosides	0
Bcin03g00480	4	4	7.986	5.908	7.083	10.734	x4	7.521	20.48	Bcxyn11A	PCWDE-Hemicellulose Virulence factor	Yes			Yes		GH11	Extracellular	IPR001137: Glycoside hydrolase, family 11	Unclassified: metabolism	endo-1,4-beta-xylanase		EC 3.2.1.8	Hydrolases	Glycosylases	Endo-1,4-beta-xylanase	Hemicellulose	0
Bcin03g07360	8	8	82.022	17.052	74.367	35.069	x4	51.068	78.75		PCWDE-Pectin	Yes			Yes		PL1	Extracellular	IPR011050: Pectin lyase fold/virulence factor	Unclassified: metabolism			EC:4.2.2.10	0	Carbon-oxygen lyases Acting on polysaccharides	pectin lyase	Pectin	0
Bcin03g01680	6	6	24.395	19.673	9.261	10.343	x4	14.265	54.11	Bcpg4,BcPGA4	PCWDE-Pectin	Yes			Yes		GH28	Extracellular	IPR000743: Glycoside hydrolase, family 28	Pentose and glucuronate interconversions	endo-polygalacturonase		EC 3.2.1.15	Hydrolases	Glycosylases	Polygalacturonase	pectate and other galacturonans	0
Bcin03g00280	7	7	8.722	18.111	5.898	12.991	x4	10.645	49.4		PCWDE-Pectin	Yes			Yes		PL1	Extracellular	IPR002022: Pectate lyase/Amb allergen	Unclassified: metabolism	pectin lyase		EC:4.2.2.10	Lyases	Carbon-oxygen lyases	pectin lyase	Pectin	0
Bcin14g03430	12	12	2.654	6.526	7.751	3.103	x4	4.5	63.79		PCWDE-Pectin	Yes	1		Yes		PL1	Extracellular	IPR002022: Pectate lyase/Amb allergen	Unclassified: metabolism	pectin lyase		EC 4.2.2.10	Lyases	Carbon-oxygen lyases	Pectin lyase	Pectin	0
Bcin08g03820	12	12	3.663	6.418	2.599	4.789	x4	4.188	38.76		PCWDE-Pectin	Yes			Yes		PL1	Extracellular	IPR002022: Pectate lyase/Amb allergen	Unclassified: metabolism	pectin lyase		EC 4.2.2.10	Lyases	Carbon-oxygen lyases	Pectin lyase	Pectin	0
Bcin06g01580	6	6	3.754	3.472	6.085	0.738	x3	3.611	53.76		PCWDE-Pectin	Yes			Yes		GH79	Extracellular	IPR017853: Glycoside hydrolase, superfamily	None			None	None	None	None	None	0
Bcin03g03830	5	5	2.319	3.619	2.689	2.353	x4	2.516	10.93	Bcpme2	PCWDE-Pectin	Yes			Yes		CE8	Extracellular	IPR000070: Pectinesterase, catalytic	Pentose and glucuronate interconversions	pectin methyl esterase		EC 3.1.1.11	Hydrolases	Acting on ester bonds	Pectinesterase	Pectin	0
Bcin01g11160	2	2	2.297	2.363	8.963	0.967	x3	2.33	44.43		PCWDE-Pectin	Yes			Yes		GH28	Extracellular	IPR000743: Glycoside hydrolase, family 28	Pentose and glucuronate interconversions			EC 3.2.1.67	Hydrolases	Glycosylases	Exopolygalacturonase	poly[(1->4)-alpha-D-galacturonide] non-reducing-end	0
Bcin15g05030	2	2	0.366	0.481	0.347	0.37	x4	0.368	4.92		PCWDE-Pectin	Yes			Yes		GH15,CBM20	Extracellular	IPR000743: Glycoside hydrolase, family 28	None			None	None	None	None	None	0
Bcin05g02520	8	8	0.302	0.467	0.316	0.167	x4	0.309	26.78	BcPGX1	PCWDE-Pectin exo-polygalacturonase	Yes			Yes		GH28	Extracellular	IPR000743: Glycoside hydrolase, family 28	galacturan 1,4-alpha-galacturonidase Pentose and glucuronate interconversions			EC 3.2.1.67	Hydrolases	Glycosylases	Exopolygalacturonase	HG backbone	0
Bcin06g01630	3	3	0.145	0.371	0.309	0.135	x4	0.211	66.12		PCWDE-Pectin	Yes			Yes		GH79	Extracellular	IPR017853: Glycoside hydrolase, superfamily	None			None	None	None	None	None	0
Bcin10g06130	2	2	0.13	0.182	0.024	0.104	x4	0.116	35.76		PCWDE-Pectin	Yes					GH28	Extracellular	IPR000743: Glycoside hydrolase, family 28	Pentose and glucuronate interconversions			EC:3.2.1.67	Hydrolases	Glycosylases	exo-polygalacturonase	poly[(1->4)-alpha-D-galacturonide] non-reducing-end	0
Bcin08g02970	13	13	0.052	0.041	0.138	0.052	x4	0.052	19.33	Bcpme1	PCWDE-Pectin pectin methyl esterase Virulence factor ?	Yes					CE8	Extracellular	IPR000070: Pectinesterase, catalytic	Pentose and glucuronate interconversions			EC 3.1.1.11	Hydrolases	Acting on ester bonds	Pectinesterase	Pectin	0
Bcin12g00180	6	6	9.411	24.067	2.746	7.658	x4	8.489	58.2	Bcap9	Protein degradation (secreted)	Yes			Yes			Extracellular	IPR001461: Aspartic peptidase	None	None		EC 3.4.23.18	Hydrolases	peptidases	Aspergillopepsin I	Protein	ten Have A, Espino JJ, Dekkers E, Van Sluyter SC, Brito N, Kay J, Gonzalez C, van Kan JA. The Botrytis cinerea aspartic proteinase family. Fungal Genet Biol. 2010 Jan;47(1):53-65.
Bcin10g01890	6	6	10.824	7.075	7.377	4.904	x4	7.224	25.37		Protein degradation (secreted)	Yes			Yes			Extracellular	IPR000209: Peptidase S8/S53 domain	None			EC 3.4.14.9	Hydrolases	Protease/peptidase	Tripeptidyl-peptidase I	polypeptide	0
Bcin16g02770	4	4	7.671	5.08	9.947	4.094	x4	6.242	42.48	Bcmp1	Protein degradation (secreted)	Yes			Yes			Extracellular	IPR001384: Peptidase M35, deuterolysin	None			EC 3.4.24.39	Hydrolases	Metalloendopeptidases	Deuterolysin	Protein	0
Bcin15g01050	10	10	5.047	7.237	5.216	7.548	x4	6.144	26.42	Bcape3	Protein degradation (secreted)	Yes			Yes			Extracellular	IPR003137: Protease-associated domain, PA	None	Metallo peptidases		EC:3.4.11.15	Hydrolases	Aminopeptidases	aminopeptidase Y	Protein	0
Bcin06g00620	11	11	5.848	5.707	4.596	7.536	x4	5.777	16.06	Bctpp2	Protein degradation (secreted)	Yes			Yes			Extracellular	IPR000209: Peptidase S8/S53 domain	None	Serine peptidases Intramolecular chaperones Exosomal proteins		EC 3.4.14.9	Hydrolases	Protease/peptidase	Tripeptidyl-peptidase I	polypeptide	0
Bcin07g00060	13	13	5.191	9.329	3.82	3.445	x4	4.453	29.07		Protein degradation (secreted)	Yes			Yes			Extracellular	IPR029045﻿: ClpP/crotonase-like_dom_sf IPR005151﻿: Tail-specific_protease	None	None	Peptidase s41 family protein Rutstroemia sp Cover 99% / Id. 69% / E 0.0	None	/	/	/	/
Bcin08g02390	14	14	2.699	3.129	2.859	3.397	x4	2.991	10.67		Protein degradation (secreted)	Yes			Yes			Extracellular	IPR008758: Peptidase S28	None	None		EC 3.4.16.2	Hydrolases	Protease/peptidase	Lysosomal Pro-Xaa carboxypeptidase	Protein	0
Bcin15g03150	13	13	2.925	2.796	2.266	1.721	x3	2.517	20.23		Protein degradation (secreted)	Yes			Yes			Extracellular	IPR000209: Peptidase S8/S53 domain	None	Serine peptidases Intramolecular chaperones Exosomal proteins		EC 3.4.14.9	Hydrolases	Protease/peptidase	Tripeptidyl-peptidase I	polypeptide	0
Bcin04g02060	7	7	2.729	2.912	2.095	1.865	x3	2.391	26.63	Bcap13	Protein degradation (secreted)	Yes	1	Yes	Yes			Cell Membrane	IPR001461: Aspartic peptidase	none	Aspartic peptidases		EC:3.4.23.34	Hydrolases	Aspartic endopeptidases	cathepsin E	Protein	0
Bcin09g02350	3	3	1.992	2.537	2.232	2.209	x3	2.22	7.99		Protein degradation (secreted)	Yes			Yes			Extracellular	IPR001563: Peptidase S10, serine carboxypeptidase	None			EC:3.4.16.6	Hydrolases	Serine-type carboxypeptidases	carboxypeptidase D	Protein	0
Bcin06g00630	2	2	2.032	1.884	7.124	2.075	x3	2.054	6.89		Protein degradation (secreted)	Yes						Extracellular	IPR033124﻿: Ser_caboxypep_his_AS IPR018202﻿: Ser_caboxypep_ser_AS	Peptidases and inhibitors	serine peptidase		EC:3.4.16.6	Hydrolases	peptidases	carboxypeptidase D	Protein
Bcin10g03730	3	3	0.111	0.413	0.318	0.474	x4	0.362	27.8		Protein degradation (secreted)	Yes		Yes	Yes		GH35	Extracellular	IPR005151: Tail specific protease	None			0	0	0	0	0	0
Bcin06g03070	5	5	0.751	0.274	0.4	0.15	x3	0.331	56.95		Protein degradation (secreted)	Yes			Yes		GH28	Extracellular	IPR000209: Peptidase S8/S53 domain	None			EC 3.4.14.9	Hydrolases	Protease/peptidase	Tripeptidyl-peptidase I	polypeptide	0
Bcin09g01190	15	15	0.261	0.122	0.145	0.121	x4	0.133	13.72		Protein degradation (secreted)	Yes			Yes		GH3	Extracellular	IPR000209: Peptidase S8/S53 domain	None	Serine peptidases Intramolecular chaperones Exosomal proteins		EC 3.4.14.9	Hydrolases	Protease/peptidase	Tripeptidyl-peptidase I	polypeptide	0
Bcin05g05830	3	3	0.058	0.303	0.066	0.083	x4	0.074	29.47		Protein degradation (secreted)	Yes						Extracellular	IPR030400: Sedolisin domain	None	Serine peptidases Intramolecular chaperones Exosomal proteins		EC:3.4.14.9	Hydrolases	Protease/peptidase	Tripeptidyl-peptidase I	polypeptide	0
Bcin06g00330	9	9	4.187	8.798	4.505	8.972	x4	6.295	54.29		Proteostasis (Protein degradation)				Yes			Extracellular	IPR000209: Peptidase S8/S53 domain	None	Serine peptidases Intramolecular chaperones Exosomal proteins		EC 3.4.14.9	Hydrolases	Protease/peptidase	Tripeptidyl-peptidase I	Protein	0
Bcin12g01360	3	3	13.68	7.829	7.165	9.338	x4	8.55	18.84	Bcfpr1,BcPIC5,BcFKBP12	Proteostasis (Protein folding / assembly)				Yes			Cytoplasm	IPR001179: Peptidyl-prolyl cis-trans isomerase, FKBP-type, domain	None FK506-binding protein 1	Peptidyl prolyl isomerase		EC:5.2.1.8	Isomerases	cis-trans-Isomerases	peptidylprolyl isomerase	peptidylproline	0
Bcin07g05140	2	2	5.905	3.197	3.386	9.348	x4	4.472	44.9	Bchsp60	Proteostasis (Protein folding / assembly)							Mitochondria	IPR001844: Chaperonin Cpn60	RNA degradation	Heat shock proteins (HSP60 / Chaperonin) Mitochondrial protein import machinery		None	0	0	0	0	0
Bcin07g04300	3	3	6.218	7.827	7.74	30.175	x4	7.783	15.33	Bcrot1	Proteostasis (Protein folding)		1	Yes				Cell Membrane	IPR019623: Chaperone, endoplasmic reticulum protein-folding, fungi	None	None	Protein ROT1 Venustampulla echinocandica Id: 63% / Cover 89% / E 8e-114	None	0	0	0	0	0
Bcin04g05440	2	2	88.787	4.798	26.918	59.066	x4	39.874	100.89		Ribosome							Cytoplasm	IPR005680: Ribosomal protein S23, eukaryotic/archaeal	Ribosome small subunit ribosomal protein S23e			None	0	0	0	0	0
Bcin01g02210	2	2	15.95	15.945	9.996	11.725	x4	13.673	24.66		Ribosome							Cytoplasm	IPR001147: Ribosomal protein L21e	Ribosome large subunit ribosomal protein L21e			None	0	0	0	0	0
Bcin03g02530	3	3	8.207	3.493	11.92	13.386	x4	9.891	41.4		Ribosome							Cytoplasm	IPR002171: Ribosomal protein L2	Ribosome large subunit ribosomal protein L8e			None	0	0	0	0	0
Bcin10g05430	3	3	13.792	7.069	11.498	5.2	x4	9.016	51.78	Bcrps3	Ribosome							Cytoplasm	IPR001351: Ribosomal protein S3, C-terminal	Ribosome small subunit ribosomal protein S3e			None	0	0	0	0	0
Bcin01g09310	2	2	7.853	0.13	4.902	6.931	x3	5.829	39.77		Signaling							Cytoplasm	IPR000308: 14-3-3 protein	MAPK signaling pathway - yeast 14-3-3 protein epsilon			0	0	0	0	0	0
Bcin01g08970	2	2	4.662	2.559	2.401	5.048	x4	3.454	48.52		Transport	Yes	7					ER (Membrane)	IPR010308: TRP-like family	None	None	transient receptor potential ion channel Rutstroemia Id: 76% / Cover 97% / E 0.0	None	0	0	0	0	0
Bcin03g00340	4	4	36.13	53.921	35.229	141.814	x4	44.138	31.39		Unknown	Yes			Yes			Extracellular	None	None		30S ribosomal protein S8 Aeromonas salmonicida Cover 50% / Id. 32% / E 9 e-07	0	0	0	0	0	0
Bcin07g01070	17	17	12.202	86.368	1.076	75.349	x3	30.322	181.58		Unknown	Yes			Yes			Extracellular	IPR005152: Lipase, secreted	None			0	0	0	0	0	0
Bcin16g04990	8	8	20.81	43.179	31.138	27.143	x4	29.072	26.33		Unknown	Yes			Yes			Extracellular	None	None			0	0	0	0	0	0
Bcin02g03870	8	8	29.81	27.169	12.894	42.096	x4	28.459	39.04		Unknown				Yes			Extracellular	IPR018535: Domain of unknown function DUF1996			Spore coat protein Dictyostelium discoideum Cover 17% / Id. 33% / E 0.1	0	0	0	Putative WSC domain-containing protein	0	0
Bcin05g05320	5	5	25.536	17.051	25.499	23.981	x4	24.728	4.73		Unknown	Yes			Yes			Extracellular	None	None		Allergen Asp f 4 Neosartorya fumigata Cover 60% / Id. 38% / E 7 e-22	0	0	0	0	0	0
Bcin16g00930	11	11	13.559	20.759	10.489	22.303	x4	16.777	42.01	CND3	Unknown	Yes			Yes			Extracellular	None	None			0	0	0	0	0	0
Bcin02g04320	6	6	23.624	13.355	6.783	4.695	x4	9.518	67.45		Unknown	Yes						Extracellular	None	None			0	0	0	0	0	0
Bcin13g00050	3	3	5.524	7.674	7.475	3.872	x4	6.426	26.5		Unknown	Yes			Yes			Extracellular	none	None			0	0	0	0	0	0
Bcin06g06090	2	2	8.691	14.815	3.743	2.824	x4	5.704	76.26		Unknown	Yes			Yes			Extracellular	IPR011042: Six-bladed beta-propeller, TolB-like	None			0	0	0	0	0	0
Bcin11g06400	7	7	4.383	7.397	3.001	9.578	x4	5.694	57.22		Unknown	Yes			Yes			Extracellular	None	None			0	0	0	0	0	0
Bcin12g00380	2	2	12.926	4.731	2.045	6.556	x4	5.569	60.04		Unknown	Yes			Yes			Extracellular	IPR011089: Domain of unknown function DUF1524	None			0	0	0	0	0	0
Bcin09g00480	9	9	7.397	26.839	2.301	3.957	x4	5.41	69.81		Unknown	Yes	1		Yes			Vacuole	IPR036188﻿: FAD/NAD-bd_sf	None		Amine oxidase flavin-containing superfamily protein Rutstroemia sp. Cover 91% / Id. 58% / E 0.0	EC 1.21.99.1	Oxidoreductases	Catalyzing the reaction X-H + Y-H = 'X-Y'	Related to amine oxidase	0	0
Bcin07g06950	3	3	3.162	8.053	3.825	5.791	x4	4.707	41.4		Unknown	Yes			Yes			Extracellular	IPR001910﻿: Inosine/uridine_hydrolase_dom IPR023186﻿: IUNH IPR036452﻿: Ribo_hydro-like	None	None	Inosine-uridine preferring nucleoside hydrolase Rutstroemia sp. Cover 100% / Id. 79% / E 0.0	None	/	/	/	/
Bcin05g00310	2	2	7.02	6.986	2.429	3.098	x4	4.652	72.61		Unknown	Yes			Yes			Extracellular	IPR008928﻿: 6-hairpin_glycosidase_sf IPR014870﻿: DUF1793	None	None	Putative glutaminase protein Rutstroemia sp. Cover 98% / Id. 61% / E 0.0	None	/	/	/	/
Bcin07g03980	2	2	4.183	5.169	3.909	5.056	x4	4.599	16.57		Unknown	Yes			Yes		AA11	Extracellular	None	None	None	Glycoside hydrolase Rutstroemia sp. Cover 96% / Id. 62% / E 2e-141	None	/	/	/	/	0
Bcin06g07600	11	11	5.075	5.199	1.747	3.761	x3	4.369	26.07		Unknown		1		Yes			Extracellular	None				None	/	/	/	/	0
Bcin02g04690	4	4	230.306	8.886	2.118	0.497	x3	4.338	143.36		Unknown				Yes			Extracellular	IPR000772: Ricin B lectin domain				0	0	0	0	0	0
Bcin03g01600	6	6	8.705	4.305	2.65	3.906	x4	4.101	29.92		Unknown	Yes			Yes		GHnc	Extracellular	None	None	None	Glycoside hydrolase Rutstroemia sp. Cover 100% / Id. 77% / E 9e-140	None	/	/	/	/
Bcin05g04720	3	3	0.903	3.846	3.224	8.367	x3	3.522	61.94		Unknown							Cytoplasm	IPR006056: Enamine/imine deaminase YjgF-like				None	/	/	/	/	0
Bcin12g03430	2	2	3.825	3.492	3.291	2.374	x4	3.39	11.73		Unknown	Yes			Yes			Extracellular	IPR029058﻿: AB_hydrolase	None	None	Alpha/beta-hydrolase Chalara longipes Cover 98% / Id. 68% / E 0.0	None	/	/	/	/
Bcin10g01780	8	8	2.864	3.843	6.36	2.327	x4	3.318	33.87		Unknown	Yes			Yes			Extracellular	IPR025331: Protein of unknown function DUF4237	None			0	0	0	0	0	0
Bcin04g05410	6	6	2.787	4.098	2.336	2.487	x4	2.633	12.68		Unknown		1		Yes			Cell Membrane	IPR021102: Peptide-N4-(N-acetyl-beta-glucosaminyl)asparagine amidase A	None		Peptide-N4-(N-acetyl-beta-glucosaminyl)asparagine amidase A Prunus dulcis Cover 77% / Id. 31% / E 6 e-68	EC 3.5.1.52	Hydrolases	Acting on carbon-nitrogen bonds, other than peptide bonds	Glycopeptidase	0	0
Bcin11g01090	16	16	4.068	3.125	1.499	2.18	x3	2.61	46.19		Unknown	Yes			Yes			Extracellular	None	None			0	0	0	0	0	0
Bcin07g00780	7	7	2.537	3.845	2.479	1.398	x3	2.508	33.67		Unknown	Yes			Yes			Extracellular	None	None	None	Hypothetical protein	None	/	/	/	/
Bcin07g05440	6	6	2.656	3.147	2.303	1.689	x3	2.474	25.64		Unknown	Yes			Yes			Extracellular	None	None	None	glycoside hydrolase subgroup catalytic core Rutstroemia ID: 76% / Cover 97% / E 0.0	None	0	0	0	0	0
Bcin11g06120	14	14	2.97	2.508	2.059	1.525	x3	2.273	30.43		Unknown	Yes			Yes			Extracellular	IPR006094: FAD linked oxidase	None			EC 1.5.3.x	Oxidoreductases	Acting on the CH-NH group of donors	Putative isoamyl alcohol oxidase protein	/	0
Bcin10g04640	2	2	2.029	1.169	2.247	5.928	x3	2.135	37.43		Unknown							Cell Membrane	None	None	None	Hypothetical protein	None	/	/	/	/
Bcin16g00010	2	2	0.144	0.366	0.422	0.775	x3	0.393	42.05		Unknown	Yes			Yes	Yes		Extracellular	None	None	None	Pe_pgrs family protein Rutstroemia sp. Cover 91% / Id. 71% / E 6e-169	None	/	/	/	/	0
Bcin03g01250	4	4	0.478	0.266	0.58	0.097	x3	0.357	53.85		Unknown	Yes			Yes		GH31	Extracellular	None	None			0	0	0	0	0	0
Bcin09g00460	8	8	0.439	0.251	0.312	0.042	x4	0.28	35.42		Unknown	Yes						Extracellular	None	None			0	0	0	0	0	0
Bcin05g01510	4	4	0.288	0.359	0.256	0.174	x4	0.271	22.55	Bcibp	Unknown	Yes			Yes			Extracellular	None	None		Chitinase-like protein PB1E7.04c S. pombe Cover 18% / Id. 32% / E 0.87	0	0	0	0	0	0
Bcin14g00390	9	9	0.387	0.034	0.221	0.31	x4	0.262	37.69		Unknown	Yes			Yes			Extracellular	None	None			0	0	0	0	0	0
Bcin11g01400	2	2	0.125	0.575	0.484	0.138	x3	0.258	105.72		Unknown	Yes		Yes	Yes		CE8	Cell Membrane	None	None	None	Pci domain-containing protein Rutstroemia sp. Cover 100% / Id. 66% / E 8e-74	None	/	/	/	/	0
Bcin09g05250	5	5	0.383	0.256	0.115	0.197	x4	0.225	41.07		Unknown	Yes		Yes	Yes	Yes		Extracellular	None	None		Uncharacterized but2-like protein C27D7.09c S.pombe Cover 77% / Id. 28% / E 3 e-08	None	0	0	Similar to GPI anchored cell wall protein	0	0
Bcin14g01200	4	4	0.462	0.047	0.08	0.211	x4	0.13	99.95		Unknown	Yes			Yes		GH35	Extracellular	None	None			0	0	0	0	0	0
Bcin14g00810	21	21	0.164	0.093	0.203	0.082	x4	0.124	53.01		Unknown	Yes			Yes			Extracellular	IPR027372: Phytase-like domain	None		Uncharacterized secreted protein ARB_04696 Trichophyton mentagrophytes Cover 89% / Id. 54% / E 3e-159	0	0	0	0	0	0
Bcin13g05770	10	10	0.086	0.103	0.038	0.072	x4	0.079	24.27		Unknown	Yes			Yes			Vacuole	IPR014870: Domain of unknown function DUF1793				0	0	0	0	0	0
Bcin09g00220	4	4	0.089	0.068	0.188	0.022	x4	0.078	54.15		Unknown	Yes			Yes		GH13	Extracellular	None	None			0	0	0	0	0	0
Bcin08g00020	5	5	0.091	0.053	0.11	0.055	x4	0.07	45.47		Unknown	Yes			Yes			Extracellular	None	None		subfamily S1A unassigned peptidases Fopius arisanus Cover 89% / Id. 19% / E 0.015	0	0	0	0	0	0
Bcin06g06670	4	4	0.043	0.06	0.063	0.032	x4	0.051	27.67		Unknown	Yes					AA3	Extracellular	0	None			0	0	0	0	0	0
Bcin02g01230	3	3	0.053	0.044	0.025	0.045	x4	0.045	13.16		Unknown	Yes			Yes	Yes		Extracellular	None	None	None	Hypothetical protein	None	/	/	/	/
Bcin08g00400	5	5	0.037	0.027	0.069	0.019	x4	0.032	52.08		Unknown	Yes			Yes		GH27,CBM13	Extracellular	None	None			0	0	0	0	0	0
Bcin03g00500	8	8	0.454	0.316	0.246	0.439	x4	0.373	26.56	BcSpl1	Virulence factor Cerato-platanin family	Yes			Yes			Extracellular	None	None			None	/	/	/	/	0
