# Supplementary material for: Evidencing New Roles for the Glycosyl-Transferase Cps1 in the Phytopathogenic Fungus Botrytis cinerea
Source: J Fungi (Basel). 2022 Aug 24;8(9):899. doi: 10.3390/jof8090899 (PMC9500679; doi:10.3390/jof8090899)
Supplement: Supplementary file 1 [file jof-08-00899-s001.zip › Supp finale/TableS1.xlsx]

## Sheet: Feuil1
	Name	Primer sequence
	5'RFG_Cps1	gcgcCGTCTCgctcgGGAGggtacactttttcctgccttccc
	3’RFG_ Cps1_BsmBI	gcgcCGTCTCgTGTCgagggcagtttgtggtggtg
	5'RFG_Cps1_BsmBI	gcgcCGTCTCggaCaccttcattccacgtccctt
	3’RFG_ Cps1	gcgcCGTCTCgctcaCATTttttgctacttaaaattaaagtaatagagtatgg
	5'RFD_ Cps1	gcgcCGTCTCgctcgGCTTagacgctagtgcagcattgt
	3'RFD_ Cps1_IVA	ggtgaaatatggtgtctatttgagc
	5'RFD_ Cps1_IVA	tcaaatagacaccatatttcaccAtctcatatgtacataagtaccttgcg
	3’RFD_ Cps1	gcgcCGTCTCgctcaAGCGactgcatatgcatgcatactgc
	5’alpha-insert-pMQ	gtgatattattgacacgcccggatttccgatccccggaattagat
	3’alpha-insert-pMQ	gggatcaccatccgtcgcccAGCGACTTAGTTTACCCGCCA
	3'-Cps1-Fnterm	TAGTCGCGATGAGTGGTCTCAactgcatatgcatgcatactgc
	5'-Cps1-Fnterm	tagagcgatgagtggtctcgggtacactttttcctgccttccc
	5'southern-Cps1-RFG	TATAACTGCTCGGGTCCAGC
	3'-southern-Cps1-RFG	TTTACAGAAGACCCGTAACACAT
	For-qPCR	TTTACAGAAGACCCGTAACACAT
	Rev-qPCR	TTTACAGAAGACCCGTAACACAT
	For-Cps1-RFG	TCCCTTCCCCCTCCGTTATTG
	Rev-cps1-RFD	CCATTCCTTCCACACAAATCACAAACC
	For-purif-cps1	CACAAGTCGAGAGCTAATTGTGGG
	Rev-Purif-Cps1	TTCCGATAAGGAGGTGTGTTGAGAG
